# Supplementary material for: Potent immunogenicity and protective efficacy of a multi-pathogen vaccination targeting Ebola, Sudan, Marburg and Lassa viruse
Source: PLoS Pathog. 2024 Jun 26;20(6):e1012262. doi: 10.1371/journal.ppat.1012262 (PMC11233014; doi:10.1371/journal.ppat.1012262)
Supplement: S1 Raw Data file — (XLSX) [file ppat.1012262.s010.xlsx]

## Sheet: Fig 2b
Wk post prime	biEBOV BiLAMA					Mono Mix
3.9	859.268	481.986	159	122.95	1066.84	210.949	1835.79	1228.19	1245.96	1276.41
6	2741.49	1733.52	869.326	319.039	3138	814.692	4537.47	2823.64	3262.12	1928.03
3.9	6784.95	4241.76	199.394	230.429	475.238	383.742	5495.47	1768.06	597.507	446.324
6	8260.09	3699.57	4422.57	1607.35	548.525	581.799	3536.4	5794.03	3671.58	1988.63
3.9	989.886	770.216	291.69	1211.55	639.475	487.964	533.485	1804.07	537.819	252.794
6	11983.8	4704.63	4785.52	25215.5	17337.2	8722.98	6065.05	16982.7	78915.7	2877.62
3.9	289.944	1001.81	762.604	1001.81	1261.55	503.382	170.938	628.943	301.994	226.198
6	1183.05	2344.09	1253.29	4429.1	13770.3	3330.73	1656.61	3302.8	2600.84	2122.06

## Sheet: Fig 2c
IgG1	Prime	EBOV	SUDV	MARV	LASV		EBOV	SUDV	MARV	LASV
	BiFilos	0.7685	0.4815	0.1855	0.5235	Mono mix	1.5105	1.2025	0.968	0.312
		0.256	0.3345	0.2035	0.179		1.6845	0.842	0.4105	0.146
		0.7445	1.531	0.146	0.7875		1.622	1.071	0.301	0.152
		1.0345	1.521	0.19	0.689		1.1315	1.118	0.659	0.6525
		1.1495	1.413	0.194	0.128		1.3685	0.8915	0.1425	0.176
		0.6335	0.6055	0.2565	1.0895		0.498	0.6235	0.371	0.3685
		0.495	0.791	0.258	0.256		0.203	0.448	0.324	0.1605
		0.397	0.62	0.6695	0.2125		1.0485	1.0105	0.523	0.3775
	avg	0.684813	0.912188	0.262875	0.483125		1.13331	0.900875	0.462375	0.293125
IgG2a	Prime	EBOV	SUDV	MARV	LASV		EBOV	SUDV	MARV	LASV
	BiFilos	1.87	2.247	1.2125	2.2815	Mono mix	0.576	1.652	0.237	0.538
		0.532	0.537	0.323	1.0335		0.8435	1.433	0.427	0.2785
		0.2915	0.401	0.189	0.637		1.0505	1.001	0.5265	0.6165
		0.754	0.15605	0.3035	0.753		0.5775	1.023	0.3045	0.206
		0.19	0.5125	0.136	0.2165		0.15	0.27	0.1395	0.5575
		0.909	1.4755	0.798	0.9495		0.832	1.476	0.466	1.1615
		0.1595	0.3025	0.3425	0.412		0.1675	0.516	0.1915	0.4695
		0.3925	0.7275	0.48	0.4295		0.428	1.6105	0.3905	1.6915
	avg	0.637313	0.794881	0.473062	0.839063		0.578125	1.12269	0.335312	0.689875
	fold change	1.07453	1.14758	0.555688	0.575791		1.96032	0.802427	1.37894	0.424896

## Sheet: Fig. 4c, d
		CD8+IFNγ+TNFα-IL2-								CD8+IFNγ+TNFα+IL2-								CD8+IFNγ+TNFα+IL2+
Fig 4c	EBOV GP biEBOV biLAMA co-admin	0.129	-0.003	-0.0067	-0.004	0.00016	-0.00784	0.01043	-0.002	0.004	0.00399	0.00243	-0.00587	0	-0.00379	0.00025	0.00015	-0.00162	0	0.00208	0.00447	-0.00251	-0.00392	0	0
	EBOV GP monovalent mix	0.052	-0.048	0.001	-0.006	0.49	-0.003	0.004		0.018	0	-0.00068	0.003	0.33	0.00517	0.018		0	-0.00039	0.00182	0.02131	0.16	-0.00044	0.00989
	SUDV GP biEBOV biLAMA co-admin	0.519	0.897	1.465	1.436	2.88246	1.388	0.81643	1.149	0.499	1.01	1.6262	2.20189	4.09	1.11413	0.67822	1.89824	0.11322	0.069	0.044	0.2	0.22749	0.02908	0.11	0.049
	SUDV GP monovalent mix	1.682	1.3	1.79	0.7	0	1.856	1.448		0.557	1.42	1.5475	1.047	1.9	3.24769	2.41		0.29	0.05093	0.068	0.05831	0	0.11769	0.063
	MARV GP biEBOV biLAMA co-admin	0.02	-0.01378	0.002	-0.006	0.0003	0.003	0.01443	0	-0.00859	0.00231	-0.0038	-0.00811	0	-0.00374	0.00229	0.00015	-0.00678	0	0	0	-0.00251	-0.00179	0	0
	MARV GP monovalent mix	0.052	-0.039	0.023	-0.012	0	-0.002	0.018		-0.002	0.00855	0.00135	-0.0086	0	-0.00231	0.00212		0	-0.00207	0	-0.00269	0.22	-0.00032	0
	LASV GP biEBOV biLAMA co-admin	0.329	0.097	0.105	0.156	0.18246	0.098	0.19643	0.169	0.269	0.077	0.2162	0.13189	0.062	0.09313	0.18822	0.16824	0.01022	0.00273	0.011	0.017	0.01049	-0.00108	0.00808	0.00493
	LASV GP monovalent mix	0.092	0.11	0.25	0.1	0.75	0.146	0.128		0.058	0.075	0.2575	0.157	0.25	0.08669	0.089		0	0.00234	0.015	0.01831	0	0.0004	0.00279
		CD8+IFNγ+TNFα-IL2-					CD8+IFNγ+TNFα+IL2-					CD8+IFNγ+TNFα+IL2+
Fig 4d	EBOV GP biEBOV biLAMA co-admin	0.032	0.017	0.013	0.053	0.008	-0.00116	0	-0.00226	0	0	0.00328	0	0	0.00216	0
	EBOV GP monovalent mix	0.001	0.015	-0.029	-0.041	0.028	0.00214	-0.0029	0.0018	0	-0.00101	0	0	0	0	0
	SUDV GP biEBOV biLAMA co-admin	1.122	1.268	0.953	0.533	0.755	3.0072	2.22	0.58774	0.81	1.71	0.29	0.18	0.055	0.074	0.13
	SUDV GP monovalent mix	0.769	1.525	0.889	1.424	1.492	1.94	3.8271	1.14	2.49	1.2969	0.18	0.28	0.11	0.24	0.12
	MARV GP biEBOV biLAMA co-admin	0.032	0.018	-0.032	-0.016	0.075	-0.00134	0	0.00034	0.00624	0	0	0	0	0	0
	MARV GP monovalent mix	0	0.021	0.02	-0.027	0.03	0	-0.0029	0	0	-0.0031	0.00419	0.00194	0	0	0
	LASV GP biEBOV biLAMA co-admin	0.212	0.228	0.183	0.203	0.415	0.4472	0.23	0.34774	0.26	0.43	0.00769	0.012	0.019	0.017	0.011
	LASV GP monovalent mix	0.309	0.555	0.209	0.364	0.242	0.29	0.8671	0.25	0.35	0.1369	0.011	0.00934	0.00418	0.015	0

## Sheet: Fig. 5c,d
		IFNγ+TNFα-IL2-					IFNγ+TNFα+IL2-					IFNγ+TNFα+IL2+
Fig 5c	EBOV biEBOV biLAMA co-admin	0.008	0.016	0.019	0.029	0.018	0.00824	0.00298	-5e-05	0.00129	0.00927	0.014	0.018	0.02028	0.00878	0.025
	EBOV monovalent mix	0.033	-0.009	0.007	0.008	0.042	0.00458	0.0046	0.01161	0.00199	0.00172	0.05	0.0241	0.05	0.03287	0.01938
	SUDV biEBOV biLAMA co-admin	0.041	0.101	0.129	0.032	0.015	0.01758	0.01	0.01308	-5e-05	-0.00073	0.027	0.029	0.02428	0.00254	0.021
	SUDV monovalent mix	0.03	0.029	0.072	0.066	0.05	0.012	0.011	0.01461	0.00777	0.017	0.022	0.0211	0.015	0.01087	0.02738
	MARV biEBOV biLAMA co-admin	0.12	0.151	0.159	0.077	0.325	0.04258	0.029	0.05008	0.03856	0.12727	0.164	0.148	0.21328	0.10278	0.138
	MARV monovalent mix	0.131	0.101	0.152	0.176	0.116	0.044	0.035	0.05461	0.038	0.024	0.099	0.1451	0.159	0.11687	0.07338
	LASV biEBOV biLAMA co-admin	0.08	0.061	0.059	0.053	0.045	0.09058	0.035	0.06608	0.03756	0.03227	0.077	0.058	0.09328	0.05278	0.071
	LASV monovalent mix	0.101	0.071	0.092	0.065	0.086	0.081	0.045	0.10861	0.03	0.039	0.109	0.1051	0.119	0.06287	0.06338
Fig 5d		IFNγ+TNFα-IL2-								IFNγ+TNFα+IL2-								IFNγ+TNFα+IL2+
	EBOV biEBOV biLAMA co-admin	0.106	0.005	0.01	0.008	0.001	0.01247	0.02262	0.014	0.01187	0.00424	0.001023	0.009	0.00386	-1.1e-05	0.00705	0.001955	0.03374	0.028	0.017	0.024	0.021	0.017	0.019	0.011
	EBOV monovalent mix	0.072	-0.034	0.016	0.009	-0.21	0.01	0.006		0.0457	0.00459	0.00617	0.02524	0	0.00426	0.0258		0	0.013	0.023	0.02665	0	0.00994	0.018
	SUDV biEBOV biLAMA co-admin	0.032	0.059	0.046	0.053	0.043	0.06947	0.07162	0.079	0.00148	0.00667	0.006543	0.026	0.019	0.004092	0.01521	0.001585	0.02674	0.03	0.019	0.027	0.064	0.033	0.042	0.02
	SUDV monovalent mix	0.792	0.068	0.069	0.062	-0.21	0.046	0.051		-0.0083	0.012	0.01976	0.00924	0	0.01488	0.0238		0	0.04	0.037	0.03965	0	0.04094	0.015
	MARV biEBOV biLAMA co-admin	0.025	-0.001	0.016	0.008	0.008	0.02847	0.02162	0.01	0.00111	0	0.002853	0.00232	0	0.005532	0.00295	0.001815	0.02574	0.02	0.032	0.048	0.017	0.022	0.026	0.016
	MARV monovalent mix	0.142	-0.01	0.019	0.005	0	0.005	0.038		0.0897	0.00604	0.00252	0.00032	0	0.00048	0.00296		0.098	0.052	0.029	0.02965	0.21	0.01894	0.022
	LASV biEBOV biLAMA co-admin	0.044	0.024	0.019	0.028	0.021	0.04247	0.03062	0.019	0.01887	0.01	0.016063	0.00973	0.017	0.009052	0.01621	0.016085	0.05274	0.031	0.044	0.041	0.049	0.024	0.027	0.038
	LASV monovalent mix	0.082	0.019	0.026	0.017	-0.04	0.04	0.04		-0.0083	0.019	0.01876	0.00039	0	0.00888	0.00432		0.023	0.037	0.035	0.02665	0	0.02494	0.022

## Sheet: Fig. 6
expt	IL-15_low	IL-15_low_OK	IL-15_high	IL-15_high_OK	IL-17A/F_low	IL-17A/F_low_OK	IL-17A/F_high	IL-17A/F_high_OK	IL-27p28/IL-30_low	IL-27p28/IL-30_low_OK	IL-27p28/IL-30_high	IL-27p28/IL-30_high_OK	IL-33_low	IL-33_low_OK	IL-33_high	IL-33_high_OK	IL-9_low	IL-9_low_OK	IL-9_high	IL-9_high_OK	IP-10_low	IP-10_low_OK	IP-10_high	IP-10_high_OK	MCP-1_low	MCP-1_low_OK	MCP-1_high	MCP-1_high_OK	MIP-1α_low	MIP-1α_low_OK	MIP-1α_high	MIP-1α_high_OK	MIP-2_low	MIP-2_low_OK	MIP-2_high	MIP-2_high_OK	IFN-γ_low	IFN-γ_low_OK	IFN-γ_high	IFN-γ_high_OK	IL-10_low	IL-10_low_OK	IL-10_high	IL-10_high_OK	IL-12p70_low	IL-12p70_low_OK	IL-12p70_high	IL-12p70_high_OK	IL-1β_low
1.1 UNS	NaN	Below Fit Curve Range	NaN	Below Fit Curve Range	2.54484	Below Detection Range	8.47879	Below Fit Curve Range	3.18036	Below Fit Curve Range	NaN	Below Fit Curve Range	8.90522	In Detection Range	9.30689	Below Fit Curve Range	NaN	Below Fit Curve Range	NaN	Below Fit Curve Range	89.5395	In Detection Range	90.7282	In Detection Range	131.689	In Detection Range	115.45	In Detection Range	250.865	In Detection Range	226.761	In Detection Range	210.838	In Detection Range	204.893	In Detection Range	102.698	In Detection Range	92.2142	In Detection Range	51.5851	In Detection Range	32.1114	In Detection Range	NaN	Below Fit Curve Range	NaN	Below Fit Curve Range	8.27982
1.2 UNS	NaN	Below Fit Curve Range	NaN	Below Fit Curve Range	1.69576	Below Fit Curve Range	NaN	Below Fit Curve Range	2.83499	Below Fit Curve Range	NaN	Below Fit Curve Range	7.57661	In Detection Range	8.71316	Below Fit Curve Range	NaN	Below Fit Curve Range	NaN	Below Fit Curve Range	87.1408	In Detection Range	88.577	In Detection Range	82.9038	In Detection Range	70.8808	In Detection Range	144.479	In Detection Range	156.904	In Detection Range	125.449	In Detection Range	139.025	In Detection Range	35.9594	In Detection Range	35.9872	In Detection Range	45.2422	In Detection Range	40.0034	In Detection Range	NaN	Below Fit Curve Range	NaN	Below Fit Curve Range	7.37609
1.3 UNS	NaN	Below Fit Curve Range	NaN	Below Fit Curve Range	0.526712	Below Fit Curve Range	NaN	Below Fit Curve Range	NaN	Below Fit Curve Range	NaN	Below Fit Curve Range	10.1529	In Detection Range	10.4913	Below Fit Curve Range	NaN	Below Fit Curve Range	NaN	Below Fit Curve Range	53.5391	In Detection Range	52.648	In Detection Range	54.0232	In Detection Range	52.9957	In Detection Range	99.9539	In Detection Range	103.753	In Detection Range	66.1339	In Detection Range	70.4401	In Detection Range	26.1898	In Detection Range	28.6905	In Detection Range	39.5449	In Detection Range	26.3233	In Detection Range	NaN	Below Fit Curve Range	NaN	Below Fit Curve Range	5.97117
1.4 UNS	NaN	Below Fit Curve Range	NaN	Below Fit Curve Range	NaN	Below Fit Curve Range	5.16567	Below Fit Curve Range	1.19728	Below Fit Curve Range	NaN	Below Fit Curve Range	6.15229	In Detection Range	6.19282	Below Fit Curve Range	NaN	Below Fit Curve Range	NaN	Below Fit Curve Range	108.006	In Detection Range	101.039	In Detection Range	95.4938	In Detection Range	81.2285	In Detection Range	195.27	In Detection Range	200.771	In Detection Range	107.87	In Detection Range	106.54	In Detection Range	96.2448	In Detection Range	91.7909	In Detection Range	54.8245	In Detection Range	43.7614	In Detection Range	NaN	Below Fit Curve Range	NaN	Below Fit Curve Range	5.37379
1.5 UNS	NaN	Below Fit Curve Range	NaN	Below Fit Curve Range	3.60547	Below Detection Range	0.245614	Below Fit Curve Range	3.2491	Below Fit Curve Range	NaN	Below Fit Curve Range	18.1601	In Detection Range	18.2437	Below Detection Range	NaN	Below Fit Curve Range	NaN	Below Fit Curve Range	145.558	In Detection Range	152.802	In Detection Range	161.363	In Detection Range	128.436	In Detection Range	318.276	In Detection Range	296.723	In Detection Range	169.924	In Detection Range	173.264	In Detection Range	69.2331	In Detection Range	61.9536	In Detection Range	70.0881	In Detection Range	50.0685	In Detection Range	NaN	Below Fit Curve Range	NaN	Below Fit Curve Range	7.36913
2.1 UNS	NaN	Below Fit Curve Range	NaN	Below Fit Curve Range	0.204829	Below Fit Curve Range	NaN	Below Fit Curve Range	1.77852	Below Fit Curve Range	NaN	Below Fit Curve Range	6.16504	In Detection Range	6.59241	Below Fit Curve Range	NaN	Below Fit Curve Range	NaN	Below Fit Curve Range	100.442	In Detection Range	96.8933	In Detection Range	92.6354	In Detection Range	72.7412	In Detection Range	127.229	In Detection Range	122.063	In Detection Range	67.2494	In Detection Range	68.2548	In Detection Range	58.3322	In Detection Range	56.8358	In Detection Range	34.3445	In Detection Range	25.7246	In Detection Range	NaN	Below Fit Curve Range	NaN	Below Fit Curve Range	5.75355
2.2 UNS	NaN	Below Fit Curve Range	NaN	Below Fit Curve Range	2.54484	Below Detection Range	NaN	Below Fit Curve Range	2.62634	Below Fit Curve Range	NaN	Below Fit Curve Range	18.6058	In Detection Range	13.5674	Below Fit Curve Range	NaN	Below Fit Curve Range	NaN	Below Fit Curve Range	72.0201	In Detection Range	49.9601	In Detection Range	123.667	In Detection Range	71.1149	In Detection Range	423.539	In Detection Range	275.758	In Detection Range	222.588	In Detection Range	150.423	In Detection Range	19.4943	In Detection Range	22.7097	In Detection Range	76.7676	In Detection Range	78.656	In Detection Range	NaN	Below Fit Curve Range	NaN	Below Fit Curve Range	7.81449
2.3 UNS	NaN	Below Fit Curve Range	NaN	Below Fit Curve Range	NaN	Below Fit Curve Range	2.32986	Below Fit Curve Range	3.2491	Below Fit Curve Range	NaN	Below Fit Curve Range	9.57374	In Detection Range	12.3919	Below Fit Curve Range	NaN	Below Fit Curve Range	NaN	Below Fit Curve Range	133.51	In Detection Range	112.913	In Detection Range	75.6067	In Detection Range	56.1341	In Detection Range	102.051	In Detection Range	93.6527	In Detection Range	97.9914	In Detection Range	87.6575	In Detection Range	71.2311	In Detection Range	60.7549	In Detection Range	41.3444	In Detection Range	36.0733	In Detection Range	3.73969	Below Fit Curve Range	NaN	Below Fit Curve Range	6.11143
2.4 UNS	NaN	Below Fit Curve Range	NaN	Below Fit Curve Range	2.77135	Below Detection Range	1.02415	Below Fit Curve Range	NaN	Below Fit Curve Range	NaN	Below Fit Curve Range	15.181	In Detection Range	14.4798	Below Fit Curve Range	NaN	Below Fit Curve Range	NaN	Below Fit Curve Range	63.3196	In Detection Range	54.1448	In Detection Range	174.865	In Detection Range	118.86	In Detection Range	331.655	In Detection Range	264.319	In Detection Range	152.929	In Detection Range	125.592	In Detection Range	36.1966	In Detection Range	35.618	In Detection Range	58.896	In Detection Range	44.6252	In Detection Range	NaN	Below Fit Curve Range	NaN	Below Fit Curve Range	6.9019
2.5 UNS	NaN	Below Fit Curve Range	NaN	Below Fit Curve Range	0.465973	Below Fit Curve Range	2.32986	Below Fit Curve Range	1.41719	Below Fit Curve Range	NaN	Below Fit Curve Range	16.2129	In Detection Range	14.2844	Below Fit Curve Range	NaN	Below Fit Curve Range	NaN	Below Fit Curve Range	79.1375	In Detection Range	65.1039	In Detection Range	96.5789	In Detection Range	69.4666	In Detection Range	197.02	In Detection Range	163.976	In Detection Range	102.635	In Detection Range	83.5848	In Detection Range	49.9582	In Detection Range	48.1225	In Detection Range	51.9217	In Detection Range	40.2934	In Detection Range	NaN	Below Fit Curve Range	NaN	Below Fit Curve Range	8.28676
1.1 ZAIRE	60.4273	Below Detection Range	NaN	Below Fit Curve Range	16.0676	In Detection Range	44.4812	In Detection Range	16.709	In Detection Range	3.35651	Below Fit Curve Range	6.87818	In Detection Range	9.83376	Below Fit Curve Range	NaN	Below Fit Curve Range	NaN	Below Fit Curve Range	400.564	In Detection Range	446.643	In Detection Range	77.7121	In Detection Range	68.3948	In Detection Range	659.564	In Detection Range	709.841	In Detection Range	967.113	In Detection Range	987.396	In Detection Range	493.781	In Detection Range	431.799	In Detection Range	87.0442	In Detection Range	72.5657	In Detection Range	NaN	Below Fit Curve Range	8.82298	Below Fit Curve Range	13.8474
1.2 ZAIRE	NaN	Below Fit Curve Range	NaN	Below Fit Curve Range	2.77135	Below Detection Range	13.6316	Below Detection Range	10.8175	Below Detection Range	NaN	Below Fit Curve Range	6.63646	In Detection Range	6.45929	Below Fit Curve Range	NaN	Below Fit Curve Range	NaN	Below Fit Curve Range	321.776	In Detection Range	347.687	In Detection Range	72.5823	In Detection Range	59.1734	In Detection Range	342.475	In Detection Range	323.313	In Detection Range	562.802	In Detection Range	539.617	In Detection Range	413.092	In Detection Range	352.645	In Detection Range	100.855	In Detection Range	91.2823	In Detection Range	NaN	Below Fit Curve Range	NaN	Below Fit Curve Range	11.6384
1.3 ZAIRE	NaN	Below Fit Curve Range	NaN	Below Fit Curve Range	5.10263	In Detection Range	5.43165	Below Fit Curve Range	11.2582	Below Detection Range	9.96376	Below Fit Curve Range	7.64002	In Detection Range	11.672	Below Fit Curve Range	NaN	Below Fit Curve Range	NaN	Below Fit Curve Range	302.887	In Detection Range	320.198	In Detection Range	52.4506	In Detection Range	52.7177	In Detection Range	305.721	In Detection Range	320.019	In Detection Range	474.178	In Detection Range	497.151	In Detection Range	210.579	In Detection Range	181.297	In Detection Range	79.602	In Detection Range	67.6944	In Detection Range	NaN	Below Fit Curve Range	NaN	Below Fit Curve Range	10.484
1.4 ZAIRE	NaN	Below Fit Curve Range	NaN	Below Fit Curve Range	12.728	In Detection Range	4.89727	Below Fit Curve Range	10.1223	Below Fit Curve Range	NaN	Below Fit Curve Range	5.62871	In Detection Range	5.05659	Below Fit Curve Range	NaN	Below Fit Curve Range	NaN	Below Fit Curve Range	314.156	In Detection Range	332.158	In Detection Range	78.7439	In Detection Range	65.8551	In Detection Range	326.322	In Detection Range	361.126	In Detection Range	522.741	In Detection Range	533.658	In Detection Range	178.581	In Detection Range	149.839	In Detection Range	80.2541	In Detection Range	64.0592	In Detection Range	NaN	Below Fit Curve Range	NaN	Below Fit Curve Range	11.4738
1.5 ZAIRE	NaN	Below Fit Curve Range	NaN	Below Fit Curve Range	9.69708	In Detection Range	2.32986	Below Fit Curve Range	16.7701	In Detection Range	15.9018	Below Fit Curve Range	17.3547	In Detection Range	16.8188	Below Detection Range	NaN	Below Fit Curve Range	NaN	Below Fit Curve Range	460.445	In Detection Range	469.388	In Detection Range	118.453	In Detection Range	98.5777	In Detection Range	393.484	In Detection Range	396.997	In Detection Range	514.852	In Detection Range	514.405	In Detection Range	345.214	In Detection Range	241.272	In Detection Range	115.107	In Detection Range	84.7118	In Detection Range	NaN	Below Fit Curve Range	158.759	Below Detection Range	11.2747
2.1 ZAIRE	NaN	Below Fit Curve Range	NaN	Below Fit Curve Range	3.69119	Below Detection Range	27.9191	In Detection Range	19.1424	In Detection Range	3.35651	Below Fit Curve Range	6.59827	In Detection Range	4.92248	Below Fit Curve Range	NaN	Below Fit Curve Range	NaN	Below Fit Curve Range	444.936	In Detection Range	429.006	In Detection Range	62.8694	In Detection Range	49.7451	In Detection Range	518.776	In Detection Range	450.834	In Detection Range	769.396	In Detection Range	697.392	In Detection Range	451.857	In Detection Range	261.041	In Detection Range	74.7801	In Detection Range	61.112	In Detection Range	NaN	Below Fit Curve Range	NaN	Below Fit Curve Range	13.2946
2.2 ZAIRE	NaN	Below Fit Curve Range	NaN	Below Fit Curve Range	14.1615	In Detection Range	14.3052	Below Detection Range	16.5867	In Detection Range	9.60766	Below Fit Curve Range	19.2243	In Detection Range	16.9485	Below Detection Range	NaN	Below Fit Curve Range	NaN	Below Fit Curve Range	328.272	In Detection Range	362.151	In Detection Range	69.7889	In Detection Range	62.1243	In Detection Range	478.825	In Detection Range	478.061	In Detection Range	725.273	In Detection Range	793.83	In Detection Range	257.007	In Detection Range	235.186	In Detection Range	128.769	In Detection Range	90.4629	In Detection Range	NaN	Below Fit Curve Range	NaN	Below Fit Curve Range	12.4058
2.3 ZAIRE	NaN	Below Fit Curve Range	NaN	Below Fit Curve Range	8.49112	In Detection Range	8.72318	Below Fit Curve Range	11.2582	Below Detection Range	NaN	Below Fit Curve Range	9.48552	In Detection Range	8.18446	Below Fit Curve Range	NaN	Below Fit Curve Range	NaN	Below Fit Curve Range	329.245	In Detection Range	367.753	In Detection Range	62.1483	In Detection Range	54.2363	In Detection Range	493.587	In Detection Range	471.369	In Detection Range	702.411	In Detection Range	715.806	In Detection Range	264.732	In Detection Range	251.239	In Detection Range	77.6782	In Detection Range	74.646	In Detection Range	7.04194	Below Fit Curve Range	NaN	Below Fit Curve Range	9.69831
2.4 ZAIRE	NaN	Below Fit Curve Range	NaN	Below Fit Curve Range	10.5933	In Detection Range	4.07564	Below Fit Curve Range	7.69233	Below Fit Curve Range	11.3794	Below Fit Curve Range	12.2484	In Detection Range	11.1476	Below Fit Curve Range	NaN	Below Fit Curve Range	NaN	Below Fit Curve Range	217.697	In Detection Range	256.334	In Detection Range	105.143	In Detection Range	87.786	In Detection Range	290.631	In Detection Range	303.178	In Detection Range	337.168	In Detection Range	367.862	In Detection Range	164.856	In Detection Range	150.649	In Detection Range	79.5437	In Detection Range	80.0352	In Detection Range	NaN	Below Fit Curve Range	NaN	Below Fit Curve Range	8.08546
2.5 ZAIRE	NaN	Below Fit Curve Range	NaN	Below Fit Curve Range	4.28211	In Detection Range	12.9521	Below Detection Range	8.14363	Below Fit Curve Range	NaN	Below Fit Curve Range	14.2843	In Detection Range	14.1541	Below Fit Curve Range	NaN	Below Fit Curve Range	NaN	Below Fit Curve Range	398.142	In Detection Range	431.48	In Detection Range	57.8486	In Detection Range	52.019	In Detection Range	462.288	In Detection Range	511.499	In Detection Range	472.197	In Detection Range	501.708	In Detection Range	234.307	In Detection Range	200.249	In Detection Range	79.6486	In Detection Range	59.564	In Detection Range	NaN	Below Fit Curve Range	NaN	Below Fit Curve Range	12.4606
1.1 SUDAN	26.8056	Below Fit Curve Range	NaN	Below Fit Curve Range	19.7049	In Detection Range	NaN	Below Fit Curve Range	NaN	Below Fit Curve Range	NaN	Below Fit Curve Range	2.93501	Below Fit Curve Range	3.91319	Below Fit Curve Range	NaN	Below Fit Curve Range	NaN	Below Fit Curve Range	7.67266	In Detection Range	30.0598	In Detection Range	NaN	Below Fit Curve Range	NaN	Below Fit Curve Range	413.007	In Detection Range	435.241	In Detection Range	910.745	In Detection Range	944.81	In Detection Range	35.5548	In Detection Range	32.9832	In Detection Range	0.102179	Below Fit Curve Range	NaN	Below Fit Curve Range	NaN	Below Fit Curve Range	NaN	Below Fit Curve Range	5.3245
1.2 SUDAN	NaN	Below Fit Curve Range	NaN	Below Fit Curve Range	10.9481	In Detection Range	28.118	In Detection Range	NaN	Below Fit Curve Range	NaN	Below Fit Curve Range	3.14309	Below Fit Curve Range	2.48729	Below Fit Curve Range	NaN	Below Fit Curve Range	NaN	Below Fit Curve Range	12.2193	In Detection Range	7.27571	In Detection Range	NaN	Below Fit Curve Range	NaN	Below Fit Curve Range	749.174	In Detection Range	775.06	In Detection Range	1156.51	In Detection Range	1177.9	In Detection Range	97.6841	In Detection Range	87.6207	In Detection Range	3.46098	In Detection Range	1.58124	Below Fit Curve Range	NaN	Below Fit Curve Range	NaN	Below Fit Curve Range	7.1461
1.3 SUDAN	12.3795	Below Fit Curve Range	NaN	Below Fit Curve Range	13.1403	In Detection Range	20.9931	In Detection Range	NaN	Below Fit Curve Range	NaN	Below Fit Curve Range	5.09097	In Detection Range	6.12616	Below Fit Curve Range	NaN	Below Fit Curve Range	NaN	Below Fit Curve Range	10.36	In Detection Range	4.58448	Below Detection Range	NaN	Below Fit Curve Range	NaN	Below Fit Curve Range	447.594	In Detection Range	460.901	In Detection Range	1176.05	In Detection Range	1291.29	In Detection Range	23.2496	In Detection Range	22.9209	In Detection Range	2.48248	In Detection Range	NaN	Below Fit Curve Range	NaN	Below Fit Curve Range	NaN	Below Fit Curve Range	6.28659
1.4 SUDAN	8.92694	Below Fit Curve Range	NaN	Below Fit Curve Range	18.4851	In Detection Range	17.1647	Below Detection Range	NaN	Below Fit Curve Range	NaN	Below Fit Curve Range	3.48042	Below Detection Range	7.32329	Below Fit Curve Range	NaN	Below Fit Curve Range	NaN	Below Fit Curve Range	10.4505	In Detection Range	6.4368	In Detection Range	NaN	Below Fit Curve Range	NaN	Below Fit Curve Range	396.968	In Detection Range	391.186	In Detection Range	875.416	In Detection Range	818.815	In Detection Range	40.2182	In Detection Range	34.3478	In Detection Range	1.7221	Below Fit Curve Range	NaN	Below Fit Curve Range	NaN	Below Fit Curve Range	NaN	Below Fit Curve Range	5.4864
1.5 SUDAN	13.0501	Below Fit Curve Range	NaN	Below Fit Curve Range	9.40725	In Detection Range	14.5285	Below Detection Range	NaN	Below Fit Curve Range	NaN	Below Fit Curve Range	6.71282	In Detection Range	8.84519	Below Fit Curve Range	NaN	Below Fit Curve Range	8.54346	Below Fit Curve Range	7.58087	In Detection Range	7.05867	In Detection Range	NaN	Below Fit Curve Range	NaN	Below Fit Curve Range	559.081	In Detection Range	529.805	In Detection Range	1115.94	In Detection Range	1131.86	In Detection Range	40.5978	In Detection Range	38.2455	In Detection Range	2.12001	Below Detection Range	NaN	Below Fit Curve Range	NaN	Below Fit Curve Range	NaN	Below Fit Curve Range	7.22976
2.1 SUDAN	NaN	Below Fit Curve Range	NaN	Below Fit Curve Range	6.52553	In Detection Range	12.7242	Below Detection Range	NaN	Below Fit Curve Range	NaN	Below Fit Curve Range	2.25576	Below Fit Curve Range	1.6627	Below Fit Curve Range	NaN	Below Fit Curve Range	NaN	Below Fit Curve Range	5.80299	In Detection Range	8.23337	In Detection Range	NaN	Below Fit Curve Range	NaN	Below Fit Curve Range	383.871	In Detection Range	377.001	In Detection Range	886.504	In Detection Range	904.082	In Detection Range	18.0319	In Detection Range	16.3365	In Detection Range	0.838047	Below Fit Curve Range	NaN	Below Fit Curve Range	NaN	Below Fit Curve Range	NaN	Below Fit Curve Range	5.43011
2.2 SUDAN	53.0576	Below Detection Range	NaN	Below Fit Curve Range	12.1051	In Detection Range	14.3052	Below Detection Range	NaN	Below Fit Curve Range	NaN	Below Fit Curve Range	7.13237	In Detection Range	9.76795	Below Fit Curve Range	NaN	Below Fit Curve Range	NaN	Below Fit Curve Range	5.02191	In Detection Range	5.84342	In Detection Range	NaN	Below Fit Curve Range	NaN	Below Fit Curve Range	779.851	In Detection Range	709.722	In Detection Range	1222.44	In Detection Range	1252	In Detection Range	101.751	In Detection Range	104.482	In Detection Range	2.69209	In Detection Range	NaN	Below Fit Curve Range	NaN	Below Fit Curve Range	NaN	Below Fit Curve Range	6.55254
2.3 SUDAN	NaN	Below Fit Curve Range	NaN	Below Fit Curve Range	45.2558	In Detection Range	43.7465	In Detection Range	NaN	Below Fit Curve Range	NaN	Below Fit Curve Range	4.41012	In Detection Range	4.31768	Below Fit Curve Range	NaN	Below Fit Curve Range	NaN	Below Fit Curve Range	35.9525	In Detection Range	8.66413	In Detection Range	NaN	Below Fit Curve Range	NaN	Below Fit Curve Range	479.837	In Detection Range	466.949	In Detection Range	1024.89	In Detection Range	1096.21	In Detection Range	25.1947	In Detection Range	23.4836	In Detection Range	0.557742	Below Fit Curve Range	NaN	Below Fit Curve Range	NaN	Below Fit Curve Range	NaN	Below Fit Curve Range	5.57784
2.4 SUDAN	13.0501	Below Fit Curve Range	NaN	Below Fit Curve Range	18.5497	In Detection Range	8.72318	Below Fit Curve Range	0.108111	Below Fit Curve Range	0.0819246	Below Fit Curve Range	6.72554	In Detection Range	8.91119	Below Fit Curve Range	NaN	Below Fit Curve Range	NaN	Below Fit Curve Range	19.8566	In Detection Range	5.3101	Below Detection Range	NaN	Below Fit Curve Range	NaN	Below Fit Curve Range	780.463	In Detection Range	707.694	In Detection Range	977.704	In Detection Range	1015.53	In Detection Range	102.878	In Detection Range	87.0403	In Detection Range	1.58284	Below Fit Curve Range	NaN	Below Fit Curve Range	NaN	Below Fit Curve Range	NaN	Below Fit Curve Range	6.39862
2.5 SUDAN	NaN	Below Fit Curve Range	NaN	Below Fit Curve Range	10.2365	In Detection Range	13.8567	Below Detection Range	NaN	Below Fit Curve Range	NaN	Below Fit Curve Range	6.82731	In Detection Range	6.25947	Below Fit Curve Range	NaN	Below Fit Curve Range	NaN	Below Fit Curve Range	13.3676	In Detection Range	6.62365	In Detection Range	NaN	Below Fit Curve Range	NaN	Below Fit Curve Range	624.944	In Detection Range	598.463	In Detection Range	1154.28	In Detection Range	1179.9	In Detection Range	48.6309	In Detection Range	44.1451	In Detection Range	3.35827	In Detection Range	NaN	Below Fit Curve Range	NaN	Below Fit Curve Range	NaN	Below Fit Curve Range	7.33429
1.1 MARV	NaN	Below Fit Curve Range	NaN	Below Fit Curve Range	9.91346	In Detection Range	16.9478	Below Detection Range	19.9284	In Detection Range	8.53354	Below Fit Curve Range	6.9926	In Detection Range	9.96536	Below Fit Curve Range	NaN	Below Fit Curve Range	NaN	Below Fit Curve Range	574.933	In Detection Range	695.302	In Detection Range	73.7451	In Detection Range	64.3779	In Detection Range	1282.51	In Detection Range	1408.79	In Detection Range	1081.15	In Detection Range	1259.83	In Detection Range	2532.12	Above Fit Curve Range	2671.3	In Detection Range	284.693	In Detection Range	235.516	In Detection Range	NaN	Below Fit Curve Range	125.765	Below Fit Curve Range	14.2019
1.2 MARV	NaN	Below Fit Curve Range	NaN	Below Fit Curve Range	0.465973	Below Fit Curve Range	NaN	Below Fit Curve Range	18.4148	In Detection Range	NaN	Below Fit Curve Range	12.8988	In Detection Range	8.2506	Below Fit Curve Range	NaN	Below Fit Curve Range	NaN	Below Fit Curve Range	545.357	In Detection Range	610.425	In Detection Range	47.4877	In Detection Range	35.2029	In Detection Range	905.918	In Detection Range	973.635	In Detection Range	359.106	In Detection Range	436.416	In Detection Range	2011.58	Above Fit Curve Range	1939.44	In Detection Range	371.017	In Detection Range	339.355	In Detection Range	27.553	Below Detection Range	NaN	Below Fit Curve Range	11.9744
1.3 MARV	NaN	Below Fit Curve Range	NaN	Below Fit Curve Range	9.26176	In Detection Range	NaN	Below Fit Curve Range	19.5054	In Detection Range	21.3453	Below Fit Curve Range	9.34684	In Detection Range	15.1305	Below Fit Curve Range	NaN	Below Fit Curve Range	NaN	Below Fit Curve Range	460.061	In Detection Range	443.478	In Detection Range	40.8991	In Detection Range	29.0719	In Detection Range	1080.3	In Detection Range	952.251	In Detection Range	480.145	In Detection Range	459.538	In Detection Range	1658.33	Above Fit Curve Range	1629.37	In Detection Range	284.057	In Detection Range	259.374	In Detection Range	NaN	Below Fit Curve Range	NaN	Below Fit Curve Range	10.6217
1.4 MARV	88.6547	In Detection Range	NaN	Below Fit Curve Range	6.25347	In Detection Range	NaN	Below Fit Curve Range	23.1708	In Detection Range	NaN	Below Fit Curve Range	6.91633	In Detection Range	6.12616	Below Fit Curve Range	NaN	Below Fit Curve Range	NaN	Below Fit Curve Range	485.274	In Detection Range	487.579	In Detection Range	47.4066	In Detection Range	33.4151	In Detection Range	939.155	In Detection Range	882.716	In Detection Range	393.554	In Detection Range	415.105	In Detection Range	1593.84	Above Fit Curve Range	1438.47	In Detection Range	195.894	In Detection Range	172.954	In Detection Range	NaN	Below Fit Curve Range	NaN	Below Fit Curve Range	8.88966
1.5 MARV	NaN	Below Fit Curve Range	NaN	Below Fit Curve Range	16.5625	In Detection Range	NaN	Below Fit Curve Range	30.0335	In Detection Range	29.3337	Below Fit Curve Range	13.4984	In Detection Range	15.2605	Below Fit Curve Range	NaN	Below Fit Curve Range	NaN	Below Fit Curve Range	641.89	In Detection Range	630.14	In Detection Range	48.0192	In Detection Range	41.4083	In Detection Range	2800.05	Above Fit Curve Range	2759.61	In Detection Range	873.702	In Detection Range	889.706	In Detection Range	2545.48	Above Fit Curve Range	3288.07	In Detection Range	376.291	In Detection Range	336.006	In Detection Range	NaN	Below Fit Curve Range	NaN	Below Fit Curve Range	13.8747
2.1 MARV	NaN	Below Fit Curve Range	NaN	Below Fit Curve Range	4.48964	In Detection Range	NaN	Below Fit Curve Range	16.5867	In Detection Range	NaN	Below Fit Curve Range	6.13953	In Detection Range	3.10059	Below Fit Curve Range	NaN	Below Fit Curve Range	NaN	Below Fit Curve Range	474.357	In Detection Range	495.14	In Detection Range	32.9798	In Detection Range	37.4511	In Detection Range	860.928	In Detection Range	832.604	In Detection Range	313.556	In Detection Range	358.81	In Detection Range	1482.45	Above Fit Curve Range	1373.67	In Detection Range	197.224	In Detection Range	172.433	In Detection Range	7.04194	Below Fit Curve Range	NaN	Below Fit Curve Range	8.60571
2.2 MARV	37.2062	Below Detection Range	NaN	Below Fit Curve Range	8.71251	In Detection Range	NaN	Below Fit Curve Range	25.5517	In Detection Range	19.3171	Below Fit Curve Range	16.5855	In Detection Range	16.1051	Below Detection Range	NaN	Below Fit Curve Range	NaN	Below Fit Curve Range	359.962	In Detection Range	354.364	In Detection Range	48.7644	In Detection Range	29.8534	In Detection Range	1166.52	In Detection Range	1239.64	In Detection Range	804.542	In Detection Range	903.535	In Detection Range	1810.96	Above Fit Curve Range	1784.73	In Detection Range	291.33	In Detection Range	256.211	In Detection Range	NaN	Below Fit Curve Range	80.3603	Below Fit Curve Range	12.6043
2.3 MARV	NaN	Below Fit Curve Range	55.0999	Below Fit Curve Range	3.60547	Below Detection Range	NaN	Below Fit Curve Range	12.1361	Below Detection Range	NaN	Below Fit Curve Range	9.10718	In Detection Range	6.65894	Below Fit Curve Range	NaN	Below Fit Curve Range	NaN	Below Fit Curve Range	447.592	In Detection Range	407.21	In Detection Range	45.338	In Detection Range	26.0242	In Detection Range	1220.8	In Detection Range	1205.06	In Detection Range	447.756	In Detection Range	395.125	In Detection Range	1882.14	Above Fit Curve Range	1765.72	In Detection Range	275.504	In Detection Range	272.124	In Detection Range	4.911	Below Fit Curve Range	NaN	Below Fit Curve Range	9.91908
2.4 MARV	81.2576	In Detection Range	348.477	Below Detection Range	9.40725	In Detection Range	NaN	Below Fit Curve Range	19.7472	In Detection Range	32.2871	Below Fit Curve Range	13.411	In Detection Range	12.3265	Below Fit Curve Range	NaN	Below Fit Curve Range	NaN	Below Fit Curve Range	315.036	In Detection Range	288.053	In Detection Range	80.0247	In Detection Range	55.4607	In Detection Range	978.165	In Detection Range	960.935	In Detection Range	575.889	In Detection Range	621.718	In Detection Range	1480.67	Above Fit Curve Range	1277.76	In Detection Range	483.594	In Detection Range	423.579	In Detection Range	NaN	Below Fit Curve Range	261.856	Below Detection Range	11.7344
2.5 MARV	NaN	Below Fit Curve Range	168.995	Below Fit Curve Range	51.991	In Detection Range	31.657	In Detection Range	21.674	In Detection Range	6.72089	Below Fit Curve Range	11.7851	In Detection Range	13.5674	Below Fit Curve Range	0.393686	Below Fit Curve Range	24.5906	Below Detection Range	438.213	In Detection Range	558.916	In Detection Range	36.8483	In Detection Range	33.5964	In Detection Range	1252.72	In Detection Range	1228.32	In Detection Range	444.398	In Detection Range	607.405	In Detection Range	1925.46	Above Fit Curve Range	1883.6	In Detection Range	385.391	In Detection Range	336.998	In Detection Range	13.4231	Below Fit Curve Range	NaN	Below Fit Curve Range	13.5882
1.1 LASSA	NaN	Below Fit Curve Range	NaN	Below Fit Curve Range	9.79744	In Detection Range	NaN	Below Fit Curve Range	NaN	Below Fit Curve Range	NaN	Below Fit Curve Range	5.56284	In Detection Range	1.45774	Below Fit Curve Range	NaN	Below Fit Curve Range	NaN	Below Fit Curve Range	83.1157	In Detection Range	66.5975	In Detection Range	85.2222	In Detection Range	64.3148	In Detection Range	1995.21	In Detection Range	1349.56	In Detection Range	997.366	In Detection Range	757.631	In Detection Range	264.583	In Detection Range	291.883	In Detection Range	38.472	In Detection Range	30.151	In Detection Range	NaN	Below Fit Curve Range	NaN	Below Fit Curve Range	10.411
1.2 LASSA	NaN	Below Fit Curve Range	NaN	Below Fit Curve Range	9.74594	In Detection Range	40.8668	In Detection Range	NaN	Below Fit Curve Range	NaN	Below Fit Curve Range	4.61953	In Detection Range	1.25058	Below Fit Curve Range	NaN	Below Fit Curve Range	NaN	Below Fit Curve Range	55.5137	In Detection Range	47.6749	In Detection Range	56.6903	In Detection Range	47.751	In Detection Range	1171.01	In Detection Range	990.236	In Detection Range	1132.08	In Detection Range	941.581	In Detection Range	175.914	In Detection Range	199.747	In Detection Range	37.4545	In Detection Range	32.2776	In Detection Range	NaN	Below Fit Curve Range	NaN	Below Fit Curve Range	9.7095
1.3 LASSA	27.392	Below Fit Curve Range	NaN	Below Fit Curve Range	10.7154	In Detection Range	NaN	Below Fit Curve Range	NaN	Below Fit Curve Range	NaN	Below Fit Curve Range	9.19281	In Detection Range	7.60673	Below Fit Curve Range	NaN	Below Fit Curve Range	NaN	Below Fit Curve Range	87.4833	In Detection Range	78.8339	In Detection Range	58.8999	In Detection Range	54.7596	In Detection Range	1269.61	In Detection Range	1165.92	In Detection Range	807.562	In Detection Range	804.808	In Detection Range	249.717	In Detection Range	259.145	In Detection Range	37.3205	In Detection Range	24.362	In Detection Range	NaN	Below Fit Curve Range	NaN	Below Fit Curve Range	10.0605
1.4 LASSA	198.076	In Detection Range	NaN	Below Fit Curve Range	6.48074	In Detection Range	13.4077	Below Detection Range	NaN	Below Fit Curve Range	NaN	Below Fit Curve Range	7.04885	In Detection Range	3.08347	Below Fit Curve Range	NaN	Below Fit Curve Range	NaN	Below Fit Curve Range	169.495	In Detection Range	156.379	In Detection Range	61.2495	In Detection Range	55.7185	In Detection Range	1716.42	In Detection Range	1576.99	In Detection Range	691.084	In Detection Range	699.525	In Detection Range	470.717	In Detection Range	413.404	In Detection Range	38.6324	In Detection Range	33.2554	In Detection Range	NaN	Below Fit Curve Range	NaN	Below Fit Curve Range	11.3089
1.5 LASSA	NaN	Below Fit Curve Range	NaN	Below Fit Curve Range	8.38637	In Detection Range	7.78686	Below Fit Curve Range	NaN	Below Fit Curve Range	NaN	Below Fit Curve Range	12.7494	In Detection Range	11.3542	Below Fit Curve Range	NaN	Below Fit Curve Range	NaN	Below Fit Curve Range	240.991	In Detection Range	238.587	In Detection Range	50.7348	In Detection Range	50.6211	In Detection Range	2810.1	Above Fit Curve Range	2509.59	In Detection Range	855.046	In Detection Range	833.706	In Detection Range	977.846	In Detection Range	864.565	In Detection Range	46.236	In Detection Range	29.8228	In Detection Range	NaN	Below Fit Curve Range	NaN	Below Fit Curve Range	13.3335
2.1 LASSA	NaN	Below Fit Curve Range	NaN	Below Fit Curve Range	13.4786	In Detection Range	NaN	Below Fit Curve Range	NaN	Below Fit Curve Range	NaN	Below Fit Curve Range	4.56382	In Detection Range	NaN	Below Fit Curve Range	NaN	Below Fit Curve Range	NaN	Below Fit Curve Range	163.029	In Detection Range	175.188	In Detection Range	41.3168	In Detection Range	36.7846	Below Detection Range	2357.83	In Detection Range	2137.63	In Detection Range	544.616	In Detection Range	557.242	In Detection Range	651.194	In Detection Range	537.722	In Detection Range	31.0965	In Detection Range	15.0193	Below Fit Curve Range	NaN	Below Fit Curve Range	NaN	Below Fit Curve Range	8.90206
2.2 LASSA	NaN	Below Fit Curve Range	NaN	Below Fit Curve Range	9.43578	In Detection Range	NaN	Below Fit Curve Range	NaN	Below Fit Curve Range	NaN	Below Fit Curve Range	19.4948	In Detection Range	9.34352	Below Fit Curve Range	NaN	Below Fit Curve Range	NaN	Below Fit Curve Range	259.393	In Detection Range	235.865	In Detection Range	52.2403	In Detection Range	37.9845	Below Detection Range	4486.6	Above Fit Curve Range	3585.18	In Detection Range	951.498	In Detection Range	944.684	In Detection Range	1531.16	Above Fit Curve Range	1442.64	In Detection Range	62.538	In Detection Range	39.8785	In Detection Range	NaN	Below Fit Curve Range	NaN	Below Fit Curve Range	17.8945
2.3 LASSA	NaN	Below Fit Curve Range	NaN	Below Fit Curve Range	NaN	Below Fit Curve Range	NaN	Below Fit Curve Range	1.04126	Below Fit Curve Range	NaN	Below Fit Curve Range	9.10238	In Detection Range	0.937241	Below Fit Curve Range	NaN	Below Fit Curve Range	NaN	Below Fit Curve Range	268.318	In Detection Range	226.736	In Detection Range	66.6372	In Detection Range	61.1052	In Detection Range	4036.36	Above Fit Curve Range	2949.3	In Detection Range	701.326	In Detection Range	646.566	In Detection Range	1131.2	In Detection Range	926.453	In Detection Range	43.2632	In Detection Range	38.4327	In Detection Range	NaN	Below Fit Curve Range	NaN	Below Fit Curve Range	14.012
2.4 LASSA	NaN	Below Fit Curve Range	NaN	Below Fit Curve Range	8.33322	In Detection Range	11.3689	Below Fit Curve Range	NaN	Below Fit Curve Range	NaN	Below Fit Curve Range	13.6768	In Detection Range	6.83006	Below Fit Curve Range	NaN	Below Fit Curve Range	NaN	Below Fit Curve Range	213.507	In Detection Range	189.733	In Detection Range	72.1514	In Detection Range	58.7256	In Detection Range	2940.21	Above Fit Curve Range	2720.16	In Detection Range	734.647	In Detection Range	730.293	In Detection Range	960.855	In Detection Range	877.452	In Detection Range	67.7686	In Detection Range	44.1912	In Detection Range	NaN	Below Fit Curve Range	NaN	Below Fit Curve Range	14.547
2.5 LASSA	15.5419	Below Fit Curve Range	99.6728	Below Fit Curve Range	7.79788	In Detection Range	4.23994	Below Fit Curve Range	NaN	Below Fit Curve Range	NaN	Below Fit Curve Range	14.0862	In Detection Range	6.63537	Below Fit Curve Range	NaN	Below Fit Curve Range	NaN	Below Fit Curve Range	270.475	In Detection Range	237.63	In Detection Range	55.7107	In Detection Range	46.0657	In Detection Range	2754.64	Above Fit Curve Range	2303.77	In Detection Range	1030.45	In Detection Range	904.318	In Detection Range	872.08	In Detection Range	815.618	In Detection Range	55.9367	In Detection Range	48.4704	In Detection Range	NaN	Below Fit Curve Range	NaN	Below Fit Curve Range	18.0152
1 Pos	NaN	Below Fit Curve Range	NaN	Below Fit Curve Range	118.151	In Detection Range	174.161	In Detection Range	43.5899	In Detection Range	23.3705	Below Fit Curve Range	8.10537	In Detection Range	3.7829	Below Fit Curve Range	0.341537	Below Fit Curve Range	NaN	Below Fit Curve Range	890.833	In Detection Range	980.208	In Detection Range	40.8115	In Detection Range	32.5224	Below Detection Range	4938.79	Above Fit Curve Range	5272.27	In Detection Range	5851.23	Above Fit Curve Range	5931.51	In Detection Range	3581.87	Above Fit Curve Range	23689.7	Above Fit Curve Range	368.1	In Detection Range	321.019	In Detection Range	90.8087	In Detection Range	802.176	In Detection Range	64.8596
2 Pos	NaN	Below Fit Curve Range	517.667	In Detection Range	132.055	In Detection Range	204.34	In Detection Range	102.63	In Detection Range	35.473	Below Fit Curve Range	12.0523	In Detection Range	0.0709574	Below Fit Curve Range	NaN	Below Fit Curve Range	6.86528	Below Fit Curve Range	1135.47	In Detection Range	948.27	In Detection Range	35.1088	In Detection Range	NaN	Below Fit Curve Range	3848.23	Above Fit Curve Range	3269.02	In Detection Range	6008.37	Above Fit Curve Range	5757.3	In Detection Range	3661.99	Above Fit Curve Range	26707.6	Above Fit Curve Range	523.347	In Detection Range	422.024	In Detection Range	148.2	In Detection Range	NaN	Below Fit Curve Range	85.9136
3 Pos	NaN	Below Fit Curve Range	NaN	Below Fit Curve Range	301.196	In Detection Range	330.105	In Detection Range	86.78	In Detection Range	75.0866	In Detection Range	19.5651	In Detection Range	17.7812	Below Detection Range	NaN	Below Fit Curve Range	11.4374	Below Fit Curve Range	947.247	In Detection Range	889.916	In Detection Range	21.6456	In Detection Range	14.9843	Below Detection Range	3063.64	Above Fit Curve Range	2676.47	In Detection Range	6088.69	Above Fit Curve Range	6949.75	In Detection Range	3444.74	Above Fit Curve Range	27878.3	Above Fit Curve Range	465.418	In Detection Range	414.585	In Detection Range	454.046	In Detection Range	NaN	Below Fit Curve Range	118.425
media only	NaN	Below Fit Curve Range	49.4766	Below Fit Curve Range	3.27099	Below Detection Range	NaN	Below Fit Curve Range	NaN	Below Fit Curve Range	NaN	Below Fit Curve Range	NaN	Below Fit Curve Range	NaN	Below Fit Curve Range	NaN	Below Fit Curve Range	7.72411	Below Fit Curve Range	0.252568	Below Fit Curve Range	NaN	Below Fit Curve Range	NaN	Below Fit Curve Range	NaN	Below Fit Curve Range	0.158448	Below Fit Curve Range	NaN	Below Fit Curve Range	0.125904	Below Fit Curve Range	NaN	Below Fit Curve Range	0.0472935	Below Fit Curve Range	4.09752	Below Detection Range	NaN	Below Fit Curve Range	NaN	Below Fit Curve Range	NaN	Below Fit Curve Range	NaN	Below Fit Curve Range	NaN
media only	NaN	Below Fit Curve Range	NaN	Below Fit Curve Range	1.99363	Below Fit Curve Range	0.935869	Below Fit Curve Range	NaN	Below Fit Curve Range	NaN	Below Fit Curve Range	NaN	Below Fit Curve Range	1.66376	Below Fit Curve Range	NaN	Below Fit Curve Range	1.15978	Below Fit Curve Range	NaN	Below Fit Curve Range	NaN	Below Fit Curve Range	NaN	Below Fit Curve Range	NaN	Below Fit Curve Range	0.225957	Below Fit Curve Range	0.703175	Below Fit Curve Range	0.014242	Below Fit Curve Range	0.124362	Below Fit Curve Range	0.0227972	Below Fit Curve Range	NaN	Below Fit Curve Range	NaN	Below Fit Curve Range	NaN	Below Fit Curve Range	NaN	Below Fit Curve Range	NaN	Below Fit Curve Range	0.0585863
media only	NaN	Below Fit Curve Range	NaN	Below Fit Curve Range	NaN	Below Fit Curve Range	NaN	Below Fit Curve Range	NaN	Below Fit Curve Range	NaN	Below Fit Curve Range	NaN	Below Fit Curve Range	NaN	Below Fit Curve Range	NaN	Below Fit Curve Range	NaN	Below Fit Curve Range	NaN	Below Fit Curve Range	NaN	Below Fit Curve Range	NaN	Below Fit Curve Range	NaN	Below Fit Curve Range	0.167319	Below Fit Curve Range	NaN	Below Fit Curve Range	NaN	Below Fit Curve Range	NaN	Below Fit Curve Range	0.0742987	Below Fit Curve Range	NaN	Below Fit Curve Range	NaN	Below Fit Curve Range	NaN	Below Fit Curve Range	NaN	Below Fit Curve Range	NaN	Below Fit Curve Range	0.0758035
[truncated: 67 more columns]

## Sheet: Supple. Fig 2
IgG1	Prime	EBOV	SUDV	MARV	LASV		EBOV	SUDV	MARV	LASV
	Bi Filos	0.73	0.4075	0.2525	0.716	Monovalent mix	0.6575	0.673	0.2115	0.511
	4 weeks	0.314	0.179	0.255	0.587		0.2805	0.5765	0.2695	0.4055
		0.614	0.739	0.177	1.0125		0.3535	0.364	0.181	0.2085
		0.348	0.206	0.1055	0.368				0.1225	0.2535
		0.291	0.37	0.141	0.2705		0.592	0.2385	0.1515	1.0885
		0.4594	0.3803	0.1862	0.5908		0.470875	0.463	0.1872	0.4934
	Prime-Boost	EBOV	SUDV	MARV	LASV		EBOV	SUDV	MARV	LASV
	Bi Filos	1.164	0.7525	0.339	0.3935	Monovalent mix	1.173	0.6395	0.204	0.551
	8 weeks	0.863	0.79	0.2425	0.2355		0.608	0.5835	0.366	1.056
		0.7115	0.3995	1.3275	0.917		0.8625	0.6395	0.203	0.239
		0.6365	0.448	0.1585	0.334				0.2675	0.1365
		0.9915	0.411	0.6055	0.4445		0.7795	0.37	0.303	1
		0.8733	0.5602	0.5346	0.4649		0.85575	0.558125	0.2687	0.5965
IgG2a	Prime	EBOV	SUDV	MARV	LASV		EBOV	SUDV	MARV	LASV
	Bi Filos	0.4215	0.471	0.238	1.18	Monovalent mix	0.367	0.886	0.1635	0.3765
	4 weeks	0.39	0.2615	0.157	0.303		0.293	0.5545	0.309	0.3005
		0.3605	0.3795	0.224	0.6645		0.472	0.296	0.2555	0.5775
		0.2	0.254	0.1375	0.186		0.181	0.296	0.153	0.347
		0.518	0.277	0.1775	0.2995		0.429	0.533	0.19	0.6665
		0.378	0.3286	0.1868	0.5266		0.3484	0.5131	0.2142	0.4536
	Prime-Boost	EBOV	SUDV	MARV	LASV		EBOV	SUDV	MARV	LASV
	Bi Filos	0.537	0.4635	0.206	0.664	Monovalent mix	0.838	0.8635	0.17	0.207
	8 weeks	0.7395	0.811	0.1615	0.241		0.655	0.621	0.2525	0.472
		0.4995	0.5365	0.2465	0.423		1.2585	0.8725	0.236	1.1535
		0.429	0.376	0.1895	0.265		0.3105	0.47	0.391	0.267
		1.1455	0.768	0.263	0.322		0.958	0.9705	0.2175	0.528
		0.6701	0.591	0.2133	0.383		0.804	0.7595	0.2534	0.5255
IgG1/IgG2a FC	Prime	EBOV	SUDV	MARV	LASV		EBOV	SUDV	MARV	LASV
4 weeks	Bi Filos	1.21534	1.15733	0.996788	1.12191	mono mix	1.35154	0.902358	0.87395	1.08774
8 weeks	PB Balb/c
	Bi Filos	1.30324	0.947885	2.50633	1.21384	mono mix	1.06437	0.734858	1.06038	1.13511

## Sheet: Supple Fig 3b
Wk post prime	biEBOV BiLAMA					Mono Mix
3.9	1465.39	621.297	1224.62	428.431	351.99	426.635	134.341	1093.82	207.199	887.358
12	6409.33	1287.5	3330.26	1965.59	2638.32	2784.91	3674.22	3180.16	748.723	4483.46
3.9	1062.07	197.929	623.09	231.319	178.18	566.374	521.624	398.257	128.881	262.451
12	222.169	608.152	2038.17	591.686	6360.58	3598.93	846.199	1927.74	555.292	1098.03
3.9	2073.48	969.206	2563.18	912.33	1822.35	590.484	1031.8	1572.72	523.177	1289.02
12	8900.71	1723.15	3840.85	1760.48	3645.7	2649.71	2923.03	3109.26	313.573	3325.13
3.9	3947.04	1347.58	6745.63	142.544	2557.24	5082.44	3024.56	2062.92	429.144	2153.13
12	8782.48	3744.87	5506.65	1009.25	2216.97	6094.24	2495.51	2609.62	317.814	4169.16

## Sheet: Suppl. Fig 5c,d,e
Weight		Group 3: ChAdOx1 BiEBOV						Group 4: Bi-Monovalent mix						Group 5: ChAdOx1 control
	0	100	100	100	100	100	100	100	100	100	100	100	100	100	100	100	100	100	100
	1	102.469	101.996	100	102.311	102.183	101.919	97.4178	97.6852	100.816	100.426	101.587	101.379	99.7738	99.7268	101.835	101.351	101.244	98.3264
	2	104.444	102.439	102.826	104.412	105.677	103.412	100.469	102.778	103.061	106.823	104.233	103.908	102.489	101.913	106.651	102.703	103.731	97.6987
	3	106.42	101.33	103.043	105.462	104.367	104.691	100.469	103.935	103.469	105.757	104.762	105.287	105.43	103.825	105.734	104.054	103.731	106.067
	4	107.16	103.991	104.565	106.723	107.424	104.904	101.878	106.481	102.449	106.397	103.968	108.046	104.525	105.738	108.486	105.631	105.721	103.556
	5	111.852	107.982	105.87	111.134	103.712	107.036	104.46	107.176	106.531	107.463	105.291	109.425	100.226	104.098	108.716	106.982	106.219	106.276
	6	112.84	109.313	109.783	113.025	106.987	106.61	105.399	111.111	108.163	109.168	102.646	110.345	96.6063	98.3607	104.358	104.279	99.7512	105.23
	7	115.062	111.308	110.435	110.084	108.952	104.691	109.859	111.806	111.02	111.727	107.937	111.264	93.6652	91.5301	97.4771	103.604	93.2836	96.8619
	8	117.037	113.525	111.739	114.916	109.389	111.087	110.329	114.12	111.02	112.793	111.111	114.943				97.7477		91.6318
	9	118.025	115.743	113.261	115.336	108.297	112.793	109.859	115.278	113.673	113.433	109.788	117.241				93.2432		88.7029
	10	118.025	117.295	116.739	117.437	108.079	114.072	111.502	116.898	113.673	117.484	110.582	116.322
	11	120.494	118.625	117.391	118.697	115.502	114.712	112.676	117.593	114.898	116.844	113.492	117.471
	12	118.519	119.512	117.826	117.437	116.376	117.484	113.146	118.056	115.306	115.991	115.873	118.621
	13	120.988	120.621	118.261	118.908	117.686	114.925	109.859	117.13	117.551	114.499	116.931	119.54
	14	119.753	122.616	118.478	116.597	118.996	117.697	115.023	122.454	119.184	113.859	118.254	124.138
	15	125.185	127.273	117.391	122.899	119.214	121.535	117.136	124.306	119.796	119.403	121.958	124.598
	16	126.173	124.612	123.043	124.16	123.362	123.028	115.493	125	118.367	120.469	118.254	127.586
	17	126.667	127.938	122.391	124.58	125.109	126.866	118.31	124.306	118.163	117.484	121.958	127.586
	18	128.889	128.603	125.87	125.63	125.328	128.145	119.484	121.296	120.816	119.403	122.751	128.276
	19	129.136	128.381	125	126.261	128.384	127.932	120.892	130.556	118.367	121.962	126.984	131.494
	20	133.333	128.603	125.652	128.151	128.384	129.851	122.77	129.63	118.367	123.028	122.487	133.333
	21	135.556	134.146	127.391	130.042	129.694	130.064	123.005	125.231	128.163	126.013	125.661	135.632
Temperature		Group 3: ChAdOx1 BiEBOV						Group 4: Bi-Monovalent mix						Group 5: ChAdOx1 control
	0	38.5	38.3	39	38.6	38.5	38.5	38.6	38.9	38.9	38	38.8	39.4	38.9	38.6	38.4	38.8	39.2	38.4
	1	38.6	38.8	38.8	38.9	38.8	38.9	38.6	38.9	39.2	38.1	39.4	39.4	39	39.1	38.2	38.4	39.1	38.6
	2	38.6	38.5	39	39.1	38.8	39.1	38.8	38.8	39.3	38.2	39.3	39.3	39	38.8	38.3	38.6	39.2	38.4
	3	38.8	38.8	38.9	39	38.9	39.1	39.5	39	39.3	38.4	39.3	39.1	39.1	39.2	38.5	39.1	39	38.5
	4	38.6	38.2	38.9	39.1	39.1	39.1	38.6	39.4	39.1	38.8	39.2	39.3	39.2	39.1	38.2	38.8	39.3	38.8
	5	38.9	38.4	38.8	38.8	39.1	38.9	38.8	39.1	38.9	38.5	39.9	39.3	40.8	40.1	39.5	39.4	40.1	38.9
	6	38.8	38.6	38.6	38.9	38.9	38.6	38.9	39	39.1	38.2	39.2	39.2	40.7	41.2	39.9	40	41.1	39.9
	7	39.1	38.9	38.9	39	39.3	38.6	39.1	40.1	38.5	39.3	39.3	39.3	41.6	40.1	39.7	40.7	40.4	40.7
	8	38.8	38.4	38.6	38.5	38.6	38.9	38.9	38.9	39.2	38.4	38.9	39.1				40.4		40
	9	39	38.8	38.5	38.9	38.9	39.2	38.6	38.8	39	38.4	39	39.2				40.2		40
	10	39	38.5	38.9	39	38.5	39.5	39.1	39.1	39.3	38.8	39.2	39.2
	11	38.9	38.5	38.9	39.1	39.8	39.4	38.6	39.2	38.9	38.3	39.3	39.5
	12	38.9	38.6	39	39	39.3	39.2	39	38.9	39.1	38.4	39.1	39.4
	13	38.9	38.6	39	39.1	39.1	39	38.5	39	39	38.4	39.1	39
	14	39.2	38.6	38.9	38.6	39.3	39.3	38.8	38.9	39.1	38.5	39.1	39.4
	15	39.1	38.8	38.9	39.1	38.9	39.2	38.9	38.9	39.1	38.3	39.1	39.3
	16	39	38.8	38.3	38.6	38.9	38.8	38.5	39	39.2	38	39.1	39.4
	17	39	38.5	38.8	39	38.9	38.9	38.1	38.8	39.1	38.3	39.2	39.4
	18	38.9	38.3	38.6	38.9	38.8	39	38.5	38.6	39	38.3	39.3	38.9
	19	38.8	39	39	38.9	38.8	39	38.9	39.4	39.5	38.8	39.3	39.3
	20	38.8	38.4	38.8	38.9	38.9	38.9	38.5	39	39.2	38.5	39.3	39.1
	21	38.9	38.5	38.5	38.8	38.9	39	38.5	39	39.1	38.5	39.2	39
Clinical Score		Group 3: ChAdOx1 BiEBOV						Group 4: Bi-Monovalent mix						Group 5: ChAdOx1 control
	0	0	0	0	0	0	0	0	0	0	0	0	0	0	0	0	0	0	0
		0	0	0	0	0	0	0	0	0	0	0	0	0	0	0	0	0	0
	1	0	0	0	0	0	0	0	0	0	0	0	0	0	0	0	0	0	0
		0	0	0	0	0	0	0	0	0	0	0	0	0	0	0	0	0	0
	2	0	0	0	0	0	0	0	0	0	0	0	0	0	0	0	0	0	0
		0	0	0	0	0	0	0	0	0	0	0	0	0	0	0	0	0	0
	3	0	0	0	0	0	0	0	0	0	0	0	0	0	0	0	0	0	0
		0	0	0	0	0	0	0	0	0	0	0	0	0	0	0	0	0	0
	4	0	0	0	0	0	0	0	0	0	0	0	0	0	0	0	0	0	0
		0	0	0	0	0	0	0	0	0	0	0	0	0	0	0	0	0	0
	5	0	0	0	0	0	0	0	0	0	0	0	0	8	8	0	0	0	0
		0	0	0	0	0	0	0	0	0	0	0	0	8	8	0	0	0	0
	6	0	0	0	0	0	0	0	0	0	0	0	0	8	8	5	0	11	0
		0	0	0	0	0	0	0	0	0	0	0	0	8	8	8	5	11	5
	7	0	0	0	0	0	0	0	0	0	0	0	0	14	13	11	5	14	5
		0	0	0	0	0	0	0	0	0	0	0	0				5		8
	8	0	0	0	0	0	0	0	0	0	0	0	0				11		8
		0	0	0	0	0	0	0	0	0	0	0	0				10		11
	9	0	0	0	0	0	0	0	0	0	0	0	0				13		11
		0	0	0	0	0	0	0	0	0	0	0	0
	10	0	0	0	0	0	0	0	0	0	0	0	0
		0	0	0	0	0	0	0	0	0	0	0	0
	11	0	0	0	0	0	0	0	0	0	0	0	0
		0	0	0	0	0	0	0	0	0	0	0	0
	12	0	0	0	0	0	0	0	0	0	0	0	0
		0	0	0	0	0	0	0	0	0	0	0	0
	13	0	0	0	0	0	0	0	0	0	0	0	0
		0	0	0	0	0	0	0	0	0	0	0	0
	14	0	0	0	0	0	0	0	0	0	0	0	0
		0	0	0	0	0	0	0	0	0	0	0	0
	15	0	0	0	0	0	0	0	0	0	0	0	0
		0	0	0	0	0	0	0	0	0	0	0	0
	16	0	0	0	0	0	0	0	0	0	0	0	0
		0	0	0	0	0	0	0	0	0	0	0	0
	17	0	0	0	0	0	0	0	0	0	0	0	0
		0	0	0	0	0	0	0	0	0	0	0	0
	18	0	0	0	0	0	0	0	0	0	0	0	0
		0	0	0	0	0	0	0	0	0	0	0	0
	19	0	0	0	0	0	0	0	0	0	0	0	0
		0	0	0	0	0	0	0	0	0	0	0	0
	20	0	0	0	0	0	0	0	0	0	0	0	0
		0	0	0	0	0	0	0	0	0	0	0	0
	21	0	0	0	0	0	0	0	0	0	0	0	0

## Sheet: Suppl. Fig. 6
Group M = Marburg Musoke													Group L = Lassa Josiah
M1 = ChAdOx1 biEBOV + biLAMA													L4 = ChAdOx1 biEBOV + biLAMA
	Infection													Infection
Days	0	4		6		8		10		12			Days	0		4		6		8		10		12
Animal	Weight	Weight	%	Weight	%	Weight	%	Weight	%	Weight	%		Animal	Weight	Comment	Weight	%	Weight	%	Weight	%	Weight	%	Weight	%
M1_1	20.9	20.41	-2.3445	20.77	-0.62201	20.96	0.287081	20.82	-0.382775	21.2	1.43541		L4_1	20.97		20.88	-0.429185	x		x	x	x	x	x
M1_2	18.2	18.73	2.91209	18.93	4.01099	19.9	9.34066	19.79	8.73626	19.64	7.91209		L4_2	21.05		21.22	0.807601	20.39	-3.13539	20.03	-4.84561	x	x	x
M1_3	23.14	22.63	-2.20398	22.43	-3.06828	23.78	2.76577	23.47	1.4261	23.57	1.85825		L4_3	19.61		19.22	-1.98878	18.55	-5.40541	17.48	-10.8618	x	x	x
M1_4	19.1	19.69	3.08901	19.57	2.46073	20.32	6.38743	20.23	5.91623	20.61	7.90576		L4_4	19.82		20.35	2.67407	x		x	x	x	x	x
M1_5	20.1	20.34	1.19403	20.3	0.995025	20.76	3.28358	21.56	7.26368	20.6	2.48756		L4_5	20.63		20.94	1.50267	19.39	-6.01066	18.69	-9.40378	17.25	-16.3839	19.45	-5.71983
M1_6	21.47	21.39	-0.372613	21.96	2.28225	22.31	3.91244	22.59	5.21658	22.54	4.9837		L4_6	18.2		18.79	3.24176	17.23	-5.32967	17.08	-6.15385	17.45	-4.12088	19.22	5.6044
M2 = ChAdOx1 MARV, control vaccine													L5 = ChAdOx1 LASV, control vaccine
	Infection													Infection
Days	0	4		6		8		10		12			Days	0		4		6		8		10		12
Animal	Weight	Weight	%	Weight	%	Weight	%	Weight	%	Weight	%		Animal	Weight	Comment	Weight	%	Weight	%	Weight	%	Weight	%	Weight	%
M2_1	20.88	20.39	-2.34674	20.68	-0.957854	21.17	1.38889	21.36	2.29885	21.32	2.10728		L5_1	20.33		21.33	4.91884	21.72	6.83719	21.98	8.11608	22.01	8.26365	21.76	7.03394
M2_2	20.12	20.04	-0.397614	20.66	2.6839	20.91	3.92644	20.71	2.93241	20.82	3.47913		L5_2	18.82		19.56	3.93199	x		x		x	x	x
M2_3	19.83	19.4	-2.16843	19.8	-0.151286	19.45	-1.91629	19.42	-2.06757	18.89	-4.74029		L5_3	20.55		21.57	4.9635	21.2	3.16302	21.44	4.3309	21.76	5.88808	21.84	6.27737
M2_4	20.61	20.08	-2.57157	20.61	0	20.63	0.0970403	20.8	0.921883	20.49	-0.582242		L5_4	20.15		19.58	-2.82878	x		x		x	x	x
M2_5	21.77	21.75	-0.0918695	22.53	3.49104	22.63	3.95039	21.91	0.643087	22.77	4.59348		L5_5	21.15		21.71	2.64775	22.16	4.77541	22.5	6.38298	x	x	x
M2_6	19.3	19.94	3.31606	19.71	2.12435	20.27	5.02591	19.69	2.02073	20.08	4.04145		L5_6	19.19		19.66	2.44919	18.77	-2.18864	17.63	-8.12923	x	x	x
M3 = ChAdOx1 GFP, control													L6 = ChAdOx1 GFP, control
Days	0	4		6		8		10		12			Days	0		4		6		8		10		12
Animal	Weight	Weight	%	Weight	%	Weight	%	Weight	%	Weight	%		Animal	Weight	Comment	Weight	%	Weight	%	Weight	%	Weight	%	Weight	%
M3_1	22.44	23.33	3.96613	22.45	0.0445633	21.88	-2.49554	23.41	4.32264	23.66	5.43672		L6_1	20.83		18.81	-9.69755	x	x	x	x	x		x
M3_2													L6_2	21.29		18.72	-12.0714	x	x	x	x	x		x
M3_3	20.73	21.29	2.7014	21.5	3.71442	21.56	4.00386	21.72	4.77569	21.31	2.79788		L6_3	20.9		18.23	-12.7751	18.17	-13.0622	16.87	-19.2823	x		x
M3_4	19.72	21.23	7.6572	19.83	0.557809	18.94	-3.95538	19.17	-2.78905	21.17	7.35294		L6_4	19.92		18.43	-7.47992	17.26	-13.3534	17.05	-14.4076	x		x
M3_5	19.17	19.01	-0.834637	17.85	-6.88576	17.3	-9.75483	x		x			L6_5	19.86		20	0.704935	18.51	-6.79758	16.28	-18.0262	x		x
M3_6	19.36	19.82	2.37603	17.84	-7.85124	16.3	-15.8058	x		x			L6_6	19.83		19.42	-2.06757	17.35	-12.5063	17.15	-13.5149	x		x
Group E = Ebola Zaire Kissidugou											Group S = Ebola Sudan Boniface
1 = ChAdOx1 biEBOV + biLAMA											4 = ChAdOx1 biEBOV + biLAMA
	Infection							Eutha				Infection					Eutha
Days	0	4				6		12			Days	0	4		6		11
Animal	Weight	Weight	%			Weight	%	Weight	%		Animal	Weight	Weight	%	Weight	%	Weight	%
E1_1	21.28	20.78	-2.34962			20.96	-1.50376	20.92	-1.69173		E4_1	20.54	20.62	0.389484	20.49	-0.243427	21	2.23953
E1_2	17.59	17.02	-3.24048			17.39	-1.13701	16.77	-4.66174		E4_2	18.87	19.39	2.7557	19.16	1.53683	19.36	2.59671
E1_3	17.63	17.44	-1.07771			16.95	-3.85706	17.38	-1.41804		E4_3	22.02	22.27	1.13533	21.44	-2.63397	22.53	2.31608
E1_4	24.56	24.08	-1.9544			23.92	-2.60586	24.75	0.773616		E4_4	18.01	18.33	1.77679	18.13	0.666297	18.53	2.88728
E1_5	20.59	20.29	-1.45702			19.64	-4.61389	20.92	1.60272		E4_5	18.05	17.85	-1.10803	17.71	-1.88366	18.55	2.77008
E1_6	20.63	20.34	-1.40572			19.69	-4.55647	20.84	1.01794		E4_6	19.49	18.58	-4.66906	18.87	-3.18112	19.5	0.0513084
2 = ChAdOx1 EBOV, control vaccine											5 = ChAdOx1 SUDAN, control vaccine
	Infection							Eutha				Infection					Eutha
Days	0	4				6		12			Days	0	4		6		11
Animal	Weight	Weight	%			Weight	%	Weight	%		Animal	Weight	Weight	%	Weight	%	Weight	%
E2_1	21.25	21.4	0.705882			20.62	-2.96471	21.69	2.07059		E5_1	21.88	21.86	-0.0914077	22.19	1.41682	22.29	1.87386
E2_2	22.11	21.5	-2.75893			20.72	-6.28675	21.16	-4.2967		E5_2	19.95	19.55	-2.00501	19.76	-0.952381	20.35	2.00501
E2_3	20.81	20.12	-3.31571			19.88	-4.46901	20.29	-2.4988		E5_3	19.33	19.92	3.05225	20.31	5.06984	20.04	3.67305
E2_4	21.64	21.82	0.831793			20.91	-3.37338	22.27	2.91128		E5_4	20.7	21.21	2.46377	20.86	0.772947	21.42	3.47826
E2_5	19.3	18.7	-3.10881			18.63	-3.4715	18.92	-1.96891		E5_5	20.73	20.97	1.15774	20.56	-0.820068	21.1	1.78485
E2_6	21.39	21.31	-0.374007			21.25	-0.654511	21.32	-0.327256		E5_6	18.21	18.42	1.15321	18.22	0.0549149	18.47	1.42779
3 = ChAdOx1 GFP, control											6 = ChAdOx1 GFP, control
Days	0	4		5		6		12			Days	0	4		5
Animal	Weight	Weight	%	Weight	%	Weight	%	Weight	%		Animal	Weight	Weight	%	Weight	%
E3_1	20.5	19.4	-5.36585	17.81	-13.122						E6_1	18.53	16.66	-10.0917	15.66	-15.4884	euth 211207
E3_2	22.98	22.99	0.0435161			20.78	-9.57354	22	-4.26458		E6_2	22.05	21.2	-3.85488	20.25	-8.16327	euth 211207
E3_3	22.03	20.89	-5.17476	19.49	-11.5297						E6_3	23.02	22.9	-0.521286	22.7	-1.3901	euth 211207
E3_4	20.41	19.58	-4.06663			17.55	-14.0127				E6_4	21.63	21.77	0.647249	20.01	-7.4896	euth 211207
E3_5	17.52	16.8	-4.10959			16.46	-6.05023	16.8	-4.10959		E6_5	22.42	22.18	-1.07047	20.68	-7.76093	euth 211207
E3_6	19.89	19.56	-1.65913			18.09	-9.04977	19.06	-4.17295		E6_6	21.22	20.22	-4.71254	18.87	-11.0745	euth 211207
